# Supplementary material for: A Comprehensive Safety Assessment of Ralstonia eutropha H16 for Food Applications: Integrating Genomic, Phenotypic, and Toxicological Analyzes
Source: Microorganisms. 2025 Jun 6;13(6):1323. doi: 10.3390/microorganisms13061323 (PMC12195361; doi:10.3390/microorganisms13061323)
Supplement: Supplementary file 1 [file microorganisms-13-01323-s001.zip]

Archive with 1 entries (1 files):
- microorganisms-3643594-supplementary.pdf
